# Supplementary material for: Higher doses of a green tea-based supplement increase post-exercise blood flow following an acute resistance exercise bout in recreationally resistance-trained college-aged men
Source: J Int Soc Sports Nutr. 2020 May 27;17:27. doi: 10.1186/s12970-020-00358-5 (PMC7254661; doi:10.1186/s12970-020-00358-5)
Supplement: Supplementary file 1 — Additional file 1. [file 12970_2020_358_MOESM1_ESM.xlsx]

## Sheet: Raw data
ID	# of Pills	T1_Supplement	T2_Supplement	Height_cm	Age	Trained	hr/wk	Years trained	Weight_kg	Gender	LBM	Fat Mass	BodyFat_percent	BF_T1_A	BF_T2_A	BF_T3_A	BF_T4_A	BF_T5_A	BF_T1_B	BF_T2_B	BF_T3_B	BF_T4_B	BF_T5_B	VD_T1_A	VD_T2_A	VD_T3_A	VD_T4_A	VD_T5_A	VD_T1_B	VD_T2_B	VD_T3_B	VD_T4_B	VD_T5_B	SYS_T1_A	SYS_T2_A	SYS_T3_A	SYS_T4_A	SYS_T5_A	SYS_T1_B	SYS_T2_B	SYS_T3_B	SYS_T4_B	SYS_T5_B	DIS_T1_A	DIS_T2_A	DIS_T3_A	DIS_T4_A	DIS_T5_A	DIS_T1_B
1	1	B	A	185	27	Yes	1	1	79.5	M	62.1	17.4	21.8	117.77	177.9	717	262.9	150.84	117.77	109.47	732.43	197.75	145.35	4.4	4.23	4.8	4.95	4.56	4.4	4.69	4.96	5.15	4.73	115	118	114	121	115	112	113	123	117	115	61	66	58	65	63	64
2	1	B	A	177.8	30	Yes	2.25	10	75.3	M	57.6	17.7	22	93.8	116.56	580.58	153.92	112.371	93.8	92.44	397.29	132.87	84.81	4	3.85	4.4	3.99	3.90115	3.35	3.67	4.16	3.68	3.68	112	107	112	108	103	113	110	116	112	112	59	54	55	54	54	60
3	1	A	B	178	30	Yes	5	12	81.7	M	61.9	19.8	24	170.2	110.41	648.45	161.75	106.56	163.99	99.9	417.63	126.31	95.2	4.51	4.71	5.2	4.91	4.63	4.75	4.73	5.27	4.71	4.8	101	99	104	102	109	97	99	106	102	101	57	53	53	55	57	53
4	1	B	A	167	22	Yes	1.75		81.4	M	65.5	15.9	19.5	151.7	126.23	653	156.45	153.16	151.7	135.99	657.34	173.05	160.438	3.99	4.13	4.57	4.17	4.03	3.99	4.5	4.73	4.68	4.56276	115	115	118	113	102	124	117	126	120	123	72	70	72	64	59	72
6	1	A	B	173	24	Yes	5.25	11	107.4	M	74.7	32.7	30.4	131.1	107.65	735.26	163.14	112.55	111.13	109.12	798.91	151.88	232.4	4.13	4.22	5.13	4.78	4.8	4.22	4.39	4.98	4.91	4.53	114	121	131	121	123	119	121	128	117	126	60	63	64	63	64	62
7	1	B	A	174	21	No	0	0	79.1	M	56.3	22.8	28.8	61.75	102.46	351.37	141.35	99.34	115.94	97.76	128.28	90.3	83.7189	3.3	3.94	4.01	4.01	3.91	3.82	4	3.9	4	3.8998	110	120	117	120	120	115	120	117	115	117	71	73	70	72	74	69
8	1	A	B	180	20	Yes	4.5	3	80	M	58.3	21.7	27.1	123.04	109.39	432.16	132.25	110.8	123.04	64.99	477	133.02	107.9	4.19	4.2	4.9	4.33	4.08	3.95	3.96	4.58	4.17	4.11	115	114	125	116	109	111	112	119	114	116	60	64	63	63	60	60
10	1	A	B	178	21	Yes	6	3	79.5	M	67.9	11.5	14.5	361.08	126.87	639.05	149.94	143.72	214.39	110.28	769.89	245	115.75	4.69	4.51	5.62	4.85	4.78	4.63	4.43	5.32	5.16	4.81	121	119	131	114	120	122	119	123	111	119	74	67	70	70	64	70
14	1	B	A	183	21	Yes	8		82.7	M	70.2	12.5	15.1	103.08	121	554.14	143.9	162.6	119.65	93.83	385.43	141.67	99.4	3.81	4.36	4.77	4.78	4.26	4.06	4.25	4.73	4.7	4.28	131	118	122	112	122	123	117	118	112	113	58	57	61	57	65	61
			Mean	177.311	24				82.9556		63.8333	19.1111	22.5778	145.947	122.052	590.112	162.844	127.993	134.601	101.531	529.356	154.65	124.996	4.11333	4.23889	4.82222	4.53	4.32791	4.13	4.29111	4.73667	4.57333	4.37806	114.889	114.556	119.333	114.111	113.667	115.111	114.222	119.556	113.333	115.778	63.5556	63	62.8889	62.5556	62.2222	63.4444
			Std Dev	5.42873	4				9.40533		6.23398	6.34733	5.63422	86.6665	22.5778	127.6	38.8207	24.1321	36.6174	18.9693	224.27	45.3069	48.0175	0.41228	0.265633	0.472329	0.399969	0.368099	0.429651	0.354663	0.473154	0.515461	0.40975	8.08462	7.19568	8.91628	6.35304	8.15475	8.38815	6.83333	6.54047	5.14782	7.15503	6.72888	7	6.82723	6.2672	5.73973	6.00231
5	2	A	B	180	26	Yes	9	5	94.4	M	82.6	11.8	12.5	251.99	172.66	1046.84	210.04	208.7	148.45	172.79	729.62	227.11	150.39	4.33	4.52	5.17	4.83	5.15	4.15	4.63	5.12	5.2	4.48	117		124	120	121	120	122	117	118	112	67		71	68	75	73
9	2	A	B	173	21	Yes	7.5	5	78.5	M	61.5	17	21.7	146.12	192.69	458.63	297.99	194.37	133.87	193.42	415.95	216.01	203.69	4.13	3.99	4.49	4.25	3.99	3.67	4.17	4.41	4.18	4.11	122	121	128	121	121	118	113	114	120	114	72	73	71	75	68	67
11	2	B	A	180	30	Yes	15	3	91	M	72.1	18.9	20.8	90.16	81.53	693.3	126.22	116.16	141.49	95.53	782.72	77.31	113.89	4.41	4.26	5.17	4.77		4.66	4.53	5.28	4.41		104	103	106	103	102	110	105	119	114	114	62	65	67	65	65	65
12	2	A	B	181	22	Yes	5	5	99.4	M	78.2	21.2	21.3	201.33	136.76	616.24	142.02	79.72	447.8	533.82	715.84	413.15	158.95	3.64	3.96	4.2	3.89	3.74	4.05	4.36	4.74	4.58	4.05	114	112	117	108	109	115	111	116	111	119	63	64	65	68	72	68
13	2	B	A	184	22	Yes	7.5	2.5	69.4	M	60.4	9	13	186.27	126.33	737.86	211.85	96.06	144.18	79.52	309.5	117.09	118.29	4.06	4.13	4.72	4.45	4.04	4.36	4.05	4.3	4.31	4.2	109	111	114	109	109	123	121	122	119	117	66	68	68	67	67	79
15	2	A	B	178	29	Yes	9	10	75.9	M	58.7	17.2	22.7	161.7	157.14	608.56	223.29	143.66	239.9	125.6	513.75	298.75	131.77	3.82	3.91	4.46	4.13	4.03	4.02	3.72	4.22	4.2	3.85	108	118	122	110	116	115	114	122	119	118	68	68	72	68	71	63
16	2	B	A	182	31	Yes	6	5	76.1	M	64.2	11.9	15.6	101.44	140.11	464.78	153.04	148.68	189.27	116.55	329.27	151.63	133.73	4.88	5.77	5.85	5.75	5.66	5.51	5.18	5.27	5.56	5.6	108	113	123	119	117	115	114	126	118	113	57	63	68	68	67	61
18	2	B	A	177	26	Yes	5	11	77.1	M	64.1	13	16.9	170.85	110.2	822	55.27	75.87	173.8	105.26	475.28	122.73	108.92	4.92	4.74	5.4	5.11	4.77	4.78	4.96	5.29	5.27	4.74	115	116	122	117	115	113	109	120	111	112	56	58	57	54	56	56
			Mean	179.375	25.875		5.75	5.76667	82.725		67.725	15	18.0625	163.732	139.678	681.026	177.465	132.902	202.345	177.811	533.991	202.973	139.954	4.27375	4.41	4.9325	4.6475	4.48286	4.4	4.45	4.82875	4.71375	4.43286	112.125	113.429	119.5	113.375	113.75	116.125	113.625	119.5	116.25	114.875	63.875	65.5714	67.375	66.625	67.625	66.5
			Std Dev	3.37797	3.90741		3.58273	3.06987	10.6928		8.86047	4.18057	4.08304	52.6025	35.1324	193.74	73.95	50.1525	105.102	148.894	186.434	111.061	31.0519	0.459936	0.621105	0.557283	0.599565	0.719854	0.574208	0.479762	0.467407	0.54563	0.592107	5.89037	5.79819	6.9282	6.69621	6.60627	4.08613	5.70557	3.8545	3.69362	2.74838	5.48862	4.72077	4.80885	5.85388	5.70557	7.13142
Notes:
BF = Blood Flow
VD = Vessel Diamter
T1, PRE
T2, 30 min post ingest
T3, Immediate post-EX
T4, 15 min post-EX
T5, 45 min post-EX
Pill A was the active, pill B was the placebo
[truncated: 14 more columns]

## Sheet: Tidied blood flow data
1-pill participants													% increase from baseline (vessel diameter)
ID	VD_T1	VD_T2	VD_T3	VD_T4	VD_T5		VD_T1_B	VD_T2_B	VD_T3_B	VD_T4_B	VD_T5_B		A_T1	A_T2	A_T3	A_T4	A_T5		B_T1	B_T2	B_T3	B_T4	B_T5
1	4.4	4.23	4.8	4.95	4.56		4.4	4.69	4.96	5.15	4.73		0	-3.86364	9.09091	12.5	3.63636		0	6.59091	12.7273	17.0455	7.5
2	4	3.85	4.4	3.99	3.90115		3.35	3.67	4.16	3.68	3.68		0	-3.75	10	-0.25	-2.47124		0	9.55224	24.1791	9.85075	9.85075
3	4.51	4.71	5.2	4.91	4.63		4.75	4.73	5.27	4.71	4.8		0	4.43459	15.2993	8.86918	2.66075		0	-0.421053	10.9474	-0.842105	1.05263
4	3.99	4.13	4.57	4.17	4.03		3.99	4.5	4.73	4.68	4.56276		0	3.50877	14.5363	4.51128	1.00251		0	12.782	18.5464	17.2932	14.355
6	4.13	4.22	5.13	4.78	4.8		4.22	4.39	4.98	4.91	4.53		0	2.17918	24.2131	15.7385	16.2228		0	4.02844	18.0095	16.3507	7.34597
7	3.3	3.94	4.01	4.01	3.91		3.82	4	3.9	4	3.8998		0	19.3939	21.5152	21.5152	18.4848		0	4.71204	2.09424	4.71204	2.08898
8	4.19	4.2	4.9	4.33	4.08		3.95	3.96	4.58	4.17	4.11		0	0.238663	16.9451	3.34129	-2.6253		0	0.253165	15.9494	5.56962	4.05063
10	4.69	4.51	5.62	4.85	4.78		4.63	4.43	5.32	5.16	4.81		0	-3.83795	19.8294	3.41151	1.91898		0	-4.31965	14.9028	11.4471	3.88769
14	3.81	4.36	4.77	4.78	4.26		4.06	4.25	4.73	4.7	4.28		0	14.4357	25.1969	25.4593	11.811		0	4.6798	16.5025	15.7635	5.41872
Means	4.11333	4.23889	4.82222	4.53	4.32791		4.13	4.29111	4.73667	4.57333	4.37806		0	3.63769	17.4029	10.5662	5.62674		0	4.20643	14.8732	10.7989	6.17226
Std Dev	0.41228	0.265633	0.472329	0.399969	0.368099		0.429651	0.354663	0.473154	0.515461	0.40975		0	8.26076	5.7735	8.88888	7.88523		0	5.22076	6.09365	6.49898	4.13523
T-test w-in		0.245253	1.2849e-05	0.00490736	0.0583721			0.0498564	3.23919e-05	0.00144806	0.00160873			0.22301	1.78955e-05	0.0073351	0.0647018			0.0420375	8.21012e-05	0.00107288	0.00206177
T-test b-in	0.883887	0.534169	0.204689	0.637671	0.540462									0.860522	0.443207	0.946922	0.872625
	Baseline	30-min post pill	Post-EX	15 min Post-EX	45 min post-EX								% increase from baseline (blood flow)
ID	BF_T1	BF_T2	BF_T3	BF_T4	BF_T5		BF_T1_B	BF_T2_B	BF_T3_B	BF_T4_B	BF_T5_B		A_T1	A_T2	A_T3	A_T4	A_T5		B_T1	B_T2	B_T3	B_T4	B_T5
1	117.77	177.9	717	262.9	150.84		117.77	109.47	732.43	197.75	145.35		0	51.0571	508.814	123.232	28.0802		0	-7.04764	521.916	67.912	23.4185
2	93.8	116.56	580.58	153.92	112.371		93.8	92.44	397.29	132.87	84.81		0	24.2644	518.955	64.0938	19.7984		0	-1.44989	323.55	41.6525	-9.58422
3	170.2	110.41	648.45	161.75	106.56		163.99	99.9	417.63	126.31	95.2		0	-35.1293	280.993	-4.96475	-37.3913		0	-39.0817	154.668	-22.977	-41.9477
4	151.7	126.23	653	156.45	153.16		151.7	135.99	657.34	173.05	160.438		0	-16.7897	330.455	3.13118	0.962426		0	-10.356	333.316	14.0738	5.76003
6	131.1	107.65	735.26	163.14	112.55		111.13	109.12	798.91	151.88	232.4		0	-17.8871	460.839	24.4394	-14.1495		0	-1.80869	618.897	36.6688	109.124
7	61.75	102.46	351.37	141.35	99.34		115.94	97.76	128.28	90.3	83.7189		0	65.9271	469.02	128.907	60.8745		0	-15.6805	10.6434	-22.1149	-27.7912
8	123.04	109.39	432.16	132.25	110.8		123.04	64.99	477	133.02	107.9		0	-11.094	251.235	7.48537	-9.94798		0	-47.1798	287.679	8.11118	-12.3049
10	361.08	126.87	639.05	149.94	143.72		214.39	110.28	769.89	245	115.75		0	-64.8637	76.9829	-58.4746	-60.1972		0	-48.561	259.107	14.2777	-46.0096
14	103.08	121	554.14	143.9	162.6		119.65	93.83	385.43	141.67	99.4		0	17.3846	437.582	39.6003	57.7416		0	-21.5796	222.131	18.4037	-16.9244
Means	145.947	122.052	590.112	162.844	127.993		134.601	101.531	529.356	154.65	124.996		0	1.42994	370.542	36.3833	5.08567		0	-21.4161	303.545	17.3342	-1.80656
Std Dev	86.6665	22.5778	127.6	38.8207	24.1321		36.6174	18.9693	224.27	45.3069	48.0175		0	41.8212	147.279	60.9022	40.7882		0	18.8994	182.081	29.1777	46.956
T-test w-in		0.434703	5.36471e-06	0.616835	0.535199			0.0219576	0.00431537	0.127659	0.655435			0.920825	6.62217e-05	0.110864	0.718083			0.0093675	0.00105118	0.11256	0.910957
T-test b-in	0.551679	0.0345575	0.227168	0.612306	0.862719									0.0806025	0.351303	0.373759	0.741583
	used PRE values from B due to really high values pre A values
	used trend analysis for each subject
Effect sizes for blood flow			Effect sizes for vessel diameter
30-min post pill	0.987848		30-min post pill	-0.168378
Post-Ex	0.345336		Post-Ex	0.180977
VD_fromBASE_T1	BF_fromBASE_T1
VD_fromBASE_T2	BF_fromBASE_T2
VD_fromBASE_T3	BF_fromBASE_T3
VD_fromBASE_T4	BF_fromBASE_T4
VD_fromBASE_T5	BF_fromBASE_T5
2-pill participants													% increase from baseline (vessel diameter)
ID	VD_T1_A	VD_T2_A	VD_T3_A	VD_T4_A	VD_T5_A		VD_T1_B	VD_T2_B	VD_T3_B	VD_T4_B	VD_T5_B		A_T1	A_T2	A_T3	A_T4	A_T5		B_T1	B_T2	B_T3	B_T4	B_T5
5	4.33	4.52	5.17	4.83	5.15		4.15	4.63	5.12	5.2	4.48		0	4.38799	19.3995	11.5473	18.9376		0	11.5663	23.3735	25.3012	7.95181
9	4.13	3.99	4.49	4.25	3.99		3.67	4.17	4.41	4.18	4.11		0	-3.38983	8.71671	2.90557	-3.38983		0	13.624	20.1635	13.8965	11.9891
11	4.41	4.26	5.17	4.77	4.6		4.66	4.53	5.28	4.41	4.13		0	-3.40136	17.2336	8.16327	4.30839		0	-2.7897	13.3047	-5.36481	-11.3734
15	3.82	3.91	4.46	4.13	4.03		4.02	3.72	4.22	4.2	3.85		0	2.35602	16.7539	8.11518	5.49738		0	-7.46269	4.97512	4.47761	-4.22886
16	4.88	5.77	5.85	5.75	5.66		5.51	5.18	5.27	5.56	5.6		0	18.2377	19.877	17.8279	15.9836		0	-5.98911	-4.35572	0.907441	1.63339
18	4.92	4.74	5.4	5.11	4.77		4.78	4.96	5.29	5.27	4.74		0	-3.65854	9.7561	3.86179	-3.04878		0	3.76569	10.6695	10.251	-0.83682
12	3.64	3.96	4.2	3.89	3.74		4.05	4.36	4.74	4.58	4.05		0	8.79121	15.3846	6.86813	2.74725		0	7.65432	17.037	13.0864	0
13	4.06	4.13	4.72	4.45	4.04		4.36	4.05	4.3	4.31	4.2		0	1.72414	16.2562	9.60591	-0.492611		0	-7.11009	-1.37615	-1.14679	-3.66972
Means	4.27375	4.41	4.9325	4.6475	4.4975		4.4	4.45	4.82875	4.71375	4.395		0	3.13092	15.4222	8.61188	5.06788		0	1.65733	10.4739	7.67607	0.183189
Std Dev	0.459936	0.621105	0.557283	0.599565	0.667741		0.574208	0.479762	0.467407	0.54563	0.558544		0	7.51856	4.11417	4.67751	8.3324		0	8.61961	10.0142	9.92251	7.27789
T-test w-in		0.310417	3.07141e-05	0.00268034	0.140136			0.705146	0.0235957	0.0689271	0.964208			0.277352	1.45291e-05	0.00124274	0.129063			0.603436	0.021157	0.0648626	0.945235
T-test b-in	0.350869	0.731716	0.41662	0.59632	0.40776									0.753705	0.281418	0.829431	0.21964
	Baseline	30-min post pill	Post-EX	15 min Post-EX	45 min post-EX								% increase from baseline (blood flow)
ID	BF_T1_A	BF_T2_A	BF_T3_A	BF_T4_A	BF_T5_A		BF_T1_B	BF_T2_B	BF_T3_B	BF_T4_B	BF_T5_B		A_T1	A_T2	A_T3	A_T4	A_T5		B_T1	B_T2	B_T3	B_T4	B_T5
5	251.99	172.66	1046.84	210.04	208.7		148.45	172.79	729.62	227.11	150.39		0	-31.4814	315.429	-16.6475	-17.1793		0	16.3961	391.492	52.9875	1.30684
9	146.12	192.69	458.63	297.99	194.37		133.87	193.42	415.95	216.01	203.69		0	31.8711	213.872	103.935	33.0208		0	44.4835	210.712	61.358	52.1551
11	90.16	81.53	693.3	126.22	116.16		141.49	95.53	782.72	77.31	113.89		0	-9.57187	668.966	39.9956	28.8376		0	-32.4829	453.198	-45.3601	-19.5067
16	101.44	140.11	464.78	153.04	148.68		189.27	116.55	329.27	151.63	133.73		0	38.1211	358.182	50.8675	46.5694		0	-38.4213	73.9684	-19.8869	-29.3443
18	170.85	110.2	822	55.27	75.87		173.8	105.26	475.28	122.73	108.92		0	-35.499	381.124	-67.65	-55.5926		0	-39.4361	173.464	-29.3843	-37.3303
12	201.33	136.76	616.24	142.02	79.72		447.8	533.82	715.84	413.15	158.95		0	-32.0717	206.085	-29.4591	-60.4033		0	19.2095	59.8571	-7.73783	-64.5042
13	186.27	126.33	737.86	211.85	96.06		144.18	79.52	309.5	117.09	118.29		0	-32.1791	296.124	13.7328	-48.4297		0	-44.8467	114.662	-18.789	-17.9567
15	161.7	157.14	608.56	223.29	143.66		239.9	125.6	513.75	298.75	131.77		0	-2.82004	276.351	38.0891	-11.1565		0	-47.6449	114.152	24.5311	-45.0729
Means	163.733	139.678	681.026	177.465	132.903		202.345	177.811	533.991	202.972	139.954		0	-10.1159	348.54	13.5392	-10.4539		0	-10.7283	211.051	-0.973236	-16.4543
Std Dev	52.6025	35.1324	193.74	73.95	50.1525		105.102	148.894	186.434	111.061	31.0519		0	32.0407	156.045	57.1789	46.017		0	36.3059	154.677	41.4231	36.3892
T-test w-in		0.20824	4.23427e-05	0.655275	0.23666			0.365883	0.00134058	0.977781	0.137612			0.435534	0.000320115	0.554073	0.569803			0.46405	0.0112306	0.952453	0.276687
T-test b-in	0.335079	0.485171	0.0755155	0.559208	0.635166									0.971845	0.0122961	0.476149	0.510936
